# Supplementary material for: The Complete Chloroplast Genome of Tornillo (Cedrelinga cateniformis Ducke 1922, Fabaceae)
Source: Ecol Evol. 2025 Apr 23;15(4):e71355. doi: 10.1002/ece3.71355 (PMC12018703; doi:10.1002/ece3.71355)
Supplement: Supplementary file 3 — Data S3. Code lines used to analyse the data. [file ECE3-15-e71355-s002.txt]

## Preparation of files

# Concatenation of fastq files
sed -i -e '$a\' *.fastq
cat *.fastq > Tornillo_ALL.fastq

# Quality control using Nanoplot 1.19
NanoPlot --fastq Tornillo_ALL.fastq -o nanoplot


## Chloroplast reconstruction

# Chloroplast reconstruction using ptGAUL 1.05, using Albizia julibrissin as reference
module load ptgaul/1.0.5 
module load racon/1.4.3 
ptGAUL.sh -r Albizia_julibrissin.fasta -l Tornillo_ALL.fastq -o ptGAUL -f 1000 
minimap2 -x ava-ont ptGAUL/result_1000/ptGAUL_final_assembly/path2.fasta Tornillo_ALL.fastq > Tornillo_ALL_map.paf 
# Polishing using Racon 1.4.3
racon Tornillo_ALL.fastq Tornillo_ALL.paf ptGAUL/result_1000/ptGAUL_final_assembly/path2.fasta > Tornillo_ALL_map_racon.fasta

# Annotation using GeSeq https://chlorobox.mpimp-golm.mpg.de/geseq.html using Albizia odoratissima as reference


## Phylogeny

# Conversion multi-line fasta to single-line fasta
for i in *.fasta; do awk '{if(NR==1) {print $0} else {if($0 ~ /^>/) {print "\n"$0} else {printf $0}}}' $i > $i.oneline; done
sed -i -e '$a\' oneline/*.oneline
# Concatenation of fasta files
cat *.oneline > Concat_Tornillo.fasta

# Alignment with MAFFT 7.305 and Gblocks 0.91b
mafft --auto Concat_Tornillo.fasta > MAFFT_Concat_Tornillo.fasta
Gblocks MAFFT_Concat_Tornillo.fasta -t=d -b5=a

# Phylogeny with RaxML 8.2.9 with NC_034690.1as outgroup
raxmlHPC-PTHREADS -f a -x 12345  -p 12345 -T 2 -# 100 -m GTRGAMMA -s MAFFT_Concat_Tornillo.fasta-gb -n RAXML_MAFFT_Concat_Tornillo.fasta -o NC_034690.1
